# Supplementary material for: Periplaneta americana Extract Protects Glutamate-Induced Nerve Cell Damage by Inhibiting N-Methyl-D-Aspartate Receptor Activation
Source: Biology (Basel). 2025 Feb 13;14(2):193. doi: 10.3390/biology14020193 (PMC11851986; doi:10.3390/biology14020193)
Supplement: Supplementary file 1 [file biology-14-00193-s001.zip]

Archive with 9 entries (9 files):
- Figure S1, S0101 SOD test kit(WST-8).tif
- Figure S2, BC1195 GSH-Px TEST KIT.tif
- Figure S3, BC1175 GSH test kit.tif
- Figure S4, BC0025 MDA test kit.tif
- Figure S5, ROS test kit.tif
- Figure S6, S1063 Calcium content color detection kit.tif
- Figure S7, BC0685 LDH TEST KIT.tif
- Figure S8, Annexin V FITC-PE test kit.tif
- Western Blot.pdf
